# Supplementary material for: CRL4-DCAF12 Ubiquitin Ligase Controls MOV10 RNA Helicase during Spermatogenesis and T Cell Activation
Source: Int J Mol Sci. 2021 May 20;22(10):5394. doi: 10.3390/ijms22105394 (PMC8161014; doi:10.3390/ijms22105394)
Supplement: Supplementary file 1 [file ijms-22-05394-s001.zip]

Archive with 1 entries (1 files):
- ijms-1215751-supplementary.pdf
